# Supplementary material for: Unraveling the Origins and Drivers of Potentially Toxic Elements (PTEs): A Sequential Framework Integrating Receptor Model and Machine Learning
Source: Toxics. 2026 Jun 17;14(6):525. doi: 10.3390/toxics14060525 (PMC13308060; doi:10.3390/toxics14060525)
Supplement: Supplementary file 1 [file toxics-14-00525-s001.zip]

Archive with 1 entries (1 files):
- toxics-4349766-supplementary.pdf
